# Supplementary material for: Hepatic Proteomic Analysis of Selenoprotein T Knockout Mice by TMT: Implications for the Role of Selenoprotein T in Glucose and Lipid Metabolism
Source: Int J Mol Sci. 2021 Aug 7;22(16):8515. doi: 10.3390/ijms22168515 (PMC8395235; doi:10.3390/ijms22168515)
Supplement: Supplementary file 1 [file ijms-22-08515-s001.zip]

Archive with 1 entries (1 files):
- ijms-1316197-supplementary.pdf
